# Supplementary material for: Exostosin 1 Knockdown Induces Chemoresistance in MV3 Melanoma Cells by Upregulating JNK and MEK/ERK Signaling
Source: Int J Mol Sci. 2023 Mar 13;24(6):5452. doi: 10.3390/ijms24065452 (PMC10049486; doi:10.3390/ijms24065452)
Supplement: Supplementary file 1 [file ijms-24-05452-s001.zip]

Archive with 1 entries (1 files):
- ijms-2187818-supplementary.pdf
